# Supplementary material for: Knowledge and Beliefs about Herb/Supplement Consumption and Herb/Supplement–Drug Interactions among the General Population, including Healthcare Professionals and Pharmacists: A Systematic Review and Guidelines for a Smart Decision System
Source: Nutrients. 2023 May 13;15(10):2298. doi: 10.3390/nu15102298 (PMC10220613; doi:10.3390/nu15102298)
Supplement: Supplementary file 1 [file nutrients-15-02298-s001.zip]

Archive with 1 entries (1 files):
- nutrients-2306313-supplementary.pdf
